# Supplementary material for: Bacterial tail anchors can target to the mitochondrial outer membrane
Source: Biol Direct. 2017 Jul 24;12:16. doi: 10.1186/s13062-017-0187-0 (PMC5525287; doi:10.1186/s13062-017-0187-0)
Supplement: Supplementary file 7 — Strains, plasmids, and oligonucleotides used during this study [24, 32, 50–56]. (XLS 49 kb) [file 13062_2017_187_MOESM7_ESM.xls]

## Sheet: Strains
Additional file 7 | Strains used during this study.
Strain	Genotype	Source	Parental Strain	Method Used
BY4741	MATa his3Δ1 leu2Δ0 met15Δ0 ura3Δ0	EUROSCARF Y00000
BY4742	MATα his3Δ1 leu2Δ0 lys2Δ0 ura3Δ0	EUROSCARF Y10000
BY4743	MATa/α his3Δ1/ his3Δ1 leu2Δ0/leu2Δ0 met15Δ0/MET15 LYS2/lys2Δ0 ura3Δ0/ura3Δ0	EUROSCARF Y20000
MaV203	MATα leu2-3,112; trp1-901; his3∆200; ade2-101 (?); cyh2; can1; gal4∆; gal80∆; GAL1::lacZ; HIS3UASGAL1::HIS3@LYS2; SPAL10UASGAL1::URA3	Invitrogen
CDD463	MATa leu2∆0 his3∆200 met15∆0 trp1∆63 ura3∆0	(Garipler et al., 2014)
CDD688	MATa ura3-1 trp1Δ2 ade2-1 leu2-3,112 his3-11,15 can1-100 cyh2 fzo1Δ::LEU2 fis1Δ::kanMX4 + plasmid b19 [pFZO1-CYH2-TRP1]	(Mutlu et al., 2014)
CDD741	MATa ura3-1 trp1Δ2 ade2-1 leu2-3,112 his3-11,15 can1-100 fis1Δ::kanMX4 + plasmid pHS12 [pCOX4(1-21)-GFP-LEU2]	(Keskin et al., 2017)
CDD898	MATa/α leu2∆0leu2∆0 his3∆200/his3∆200 met15∆0/met15∆0 trp1∆63/trp1∆63 ura3∆0/ura3∆0	(Keskin et al., 2017)
CDD961	MATa/α his3Δ1/his3Δ1 leu2Δ0/leu2Δ0 met15Δ0/MET15 LYS2/lys2Δ0 ura3Δ0/ura3Δ0 + plasmid pHS1 [pCOX4(1-21)-GFP-HIS3]	(Keskin et al., 2017)
BMA64	MATa/α ura3-1/ura3-1 trp1Δ2/trp1∆2 ade2-1/ade2-1 leu2-3,112/leu2-3,112 his3-11,15/his3-11,15 can1-100 /can1-100	EUROSCARF 20000D
CDD1208	MATa/α ura3-1/ura3-1 trp1Δ2/trp1∆2 ade2-1/ade2-1 leu2-3,112/leu2-3,112 his3-11,15/his3-11,15 can1-100 /can1-100 mdm34∆::hphNT1/MDM34	This study	BMA64	MDM34 was deleted using primers 1093/1094 and template b80.
CDD1209	MATa ura3-1 trp1Δ2 ade2-1 leu2-3,112 his3-11,15 can1-100 mdm34∆::hphNT1	This study	CDD1208	Sporulation.
CDD1210	MATa/α his3Δ1/ his3Δ1 leu2Δ0/leu2Δ0 met15Δ0/MET15 LYS2/lys2Δ0 ura3Δ0/ura3Δ0 MDM34-sfGFP::SpHIS5/MDM34	This study	BY4743	MDM34 was tagged with superfolder GFP using primers 1388/1389 and template b93.

## Sheet: Plasmids
Additional file 7 | Plasmids used for experiments during this study
Plasmid	Name	Construction details or source
pRS313	pARS-CEN-HIS3pARS-CEN-HIS3pARS-CEN-HIS3	(Sikorski and Hieter, 1989)
pRS314	pARS-CEN-TRP1pARS-CEN-TRP1pARS-CEN-TRP1	(Sikorski and Hieter, 1989)
pRS315	pARS-CEN-LEU2pARS-CEN-LEU2pARS-CEN-LEU2	(Sikorski and Hieter, 1989)
pRS316	pARS-CEN-URA3pARS-CEN-URA3pARS-CEN-URA3	(Sikorski and Hieter, 1989)
pHS1	pCOX4(1-21)-GFP-HIS3pCOX4(1-21)-GFP-HIS3pCOX4(1-21)-GFP-HIS3	(Sesaki and Jensen, 1999)
pHS12	pCOX4(1-21)-GFP-LEU2pCOX4(1-21)-GFP-LEU2pCOX4(1-21)-GFP-LEU2	(Sesaki and Jensen, 1999)
pJK59	pSEC63-GFP-URA3pSEC63-GFP-URA3pSEC63-GFP-URA3	(Prinz et al., 2000)
pKS1	pTRP1-CYH2pTRP1-CYH2pTRP1-CYH2	(Ryan et al., 1998)(Ryan et al., 1998)(Ryan et al., 1998)
b80	pRS306H	(Taxis et al., 2006)(Taxis et al., 2006)(Taxis et al., 2006)
b93	pFA6a-link-yoSuperfolderGFP-SpHis5	(Lee et al., 2013)
b100	pCYH2-TRP1-GAL4-sfGFP-FIS1pCYH2-TRP1-GAL4-sfGFP-FIS1pCYH2-TRP1-GAL4-sfGFP-FIS1	(Keskin et al., 2017)
b101	pCYH2-TRP1-GAL4-sfGFP-FIS1(∆TA)pCYH2-TRP1-GAL4-sfGFP-FIS1(∆TA)pCYH2-TRP1-GAL4-sfGFP-FIS1(∆TA)	(Keskin et al., 2017)
b109	pLEU2-mCherry-FIS1(TA)pLEU2-mCherry-FIS1(TA)pLEU2-mCherry-FIS1(TA)	(Keskin et al., 2017)
b141	pURA3-GAL4-sfGFP-FIS1pURA3-GAL4-sfGFP-FIS1pURA3-GAL4-sfGFP-FIS1	The insert of plasmid b100 was amplified using primers 698 and 517 The PCR product was co-transformed with NotI-cut pRS316 into strain BY4743.The insert of plasmid b100 was amplified using primers 698 and 517 The PCR product was co-transformed with NotI-cut pRS316 into strain BY4743.The insert of plasmid b100 was amplified using primers 698 and 517 The PCR product was co-transformed with NotI-cut…
b152	pTRP1-mCherry-FIS1(TA)pTRP1-mCherry-FIS1(TA)	The insert of plasmid b109 was amplified using primers 11 and 12. The PCR product was co-transformed with NotI-cut pRS314 into strain CDD463.The insert of plasmid b109 was amplified using primers 11 and 12. The PCR product was co-transformed with NotI-cut pRS314 into strain CDD463.
b180	pCYH2-TRP1-GAL4-sfGFP-FIS1 (A144D)pCYH2-TRP1-GAL4-sfGFP-FIS1 (A144D)	(Keskin et al., 2017)
b238	pCYH2-TRP1-FIS1pCYH2-TRP1-FIS1	(Keskin et al., 2017)
b239	pHIS3-FIS1pHIS3-FIS1	(Keskin et al., 2017)
b244	pHIS3-FIS1 (A144D)pHIS3-FIS1 (A144D)	(Keskin et al., 2017)
b273	pLEU2-mCherry-flk(TA)pLEU2-mCherry-flk(TA)	The ADH1 promoter and mCherry was amplified from plasmid b152 using primers 11 and 764 The region encoding the predicted tail anchor of Flk was amplified from Escherichia coli strain DH5α using primers 955 and 956. The ADH1 3' UTR was amplified from plasmid b152 using primers 775 and 12. PCR products were co-transformed with NotI-cut pRS315 into strain BY4743.The ADH1 promoter and mCherry was amp…
b274	pLEU2-mCherry-ygiM(TA)pLEU2-mCherry-ygiM(TA)	The ADH1 promoter and mCherry was amplified from plasmid b152 using primers 11 and 764 The region encoding the predicted tail anchor of YgiM was amplified from Escherichia coli strain DH5α using primers 963 and 964. The ADH1 3' UTR was amplified from plasmid b152 using primers 775 and 12. PCR products were co-transformed with NotI-cut pRS315 into strain BY4743.The ADH1 promoter and mCherry was am…
b275	pLEU2-mCherry-elaB(TA)pLEU2-mCherry-elaB(TA)	The ADH1 promoter and mCherry was amplified from plasmid b152 using primers 11 and 764 The region encoding the predicted tail anchor of ElaB was amplified from Escherichia coli strain DH5α using primers 953 and 954. The ADH1 3' UTR was amplified from plasmid b152 using primers 775 and 12. PCR products were co-transformed with NotI-cut pRS315 into strain BY4743.The ADH1 promoter and mCherry was am…
b277	pLEU2-mCherry-yhdV(TA)pLEU2-mCherry-yhdV(TA)	The ADH1 promoter and mCherry was amplified from plasmid b152 using primers 11 and 764 The region encoding the predicted tail anchor of YhdV was amplified from Escherichia coli strain DH5α using primers 965 and 966. The ADH1 3' UTR was amplified from plasmid b152 using primers 775 and 12. PCR products were co-transformed with NotI-cut pRS315 into strain BY4743.The ADH1 promoter and mCherry was am…
b278	pLEU2-mCherry-rfaJ(TA)pLEU2-mCherry-rfaJ(TA)	The ADH1 promoter and mCherry was amplified from plasmid b152 using primers 11 and 764 The region encoding the predicted tail anchor of WaaR was amplified from Escherichia coli strain DH5α using primers 959 and 960. The ADH1 3' UTR was amplified from plasmid b152 using primers 775 and 12. PCR products were co-transformed with NotI-cut pRS315 into strain BY4743.The ADH1 promoter and mCherry was am…
b279	pLEU2-mCherry-yqjD(TA)pLEU2-mCherry-yqjD(TA)	The ADH1 promoter and mCherry was amplified from plasmid b152 using primers 11 and 764 The region encoding the predicted tail anchor of YqjD was amplified from Escherichia coli strain DH5α using primers 967 and 968. The ADH1 3' UTR was amplified from plasmid b152 using primers 775 and 12. PCR products were co-transformed with NotI-cut pRS315 into strain BY4743.The ADH1 promoter and mCherry was am…
b280	pLEU2-mCherry-djlB(TA)pLEU2-mCherry-djlB(TA)	The ADH1 promoter and mCherry was amplified from plasmid b152 using primers 11 and 764 The region encoding the predicted tail anchor of DjlB was amplified from Escherichia coli strain DH5α using primers 951 and 952. The ADH1 3' UTR was amplified from plasmid b152 using primers 775 and 12. PCR products were co-transformed with NotI-cut pRS315 into strain BY4743.The ADH1 promoter and mCherry was am…
b281	pLEU2-mCherry-tcdA(TA)pLEU2-mCherry-tcdA(TA)	The ADH1 promoter and mCherry was amplified from plasmid b152 using primers 11 and 764 The region encoding the predicted tail anchor of TcdA was amplified from Escherichia coli strain DH5α using primers 957 and 958. The ADH1 3' UTR was amplified from plasmid b152 using primers 775 and 12. PCR products were co-transformed with NotI-cut pRS315 into strain BY4743.The ADH1 promoter and mCherry was am…
b294	pHIS3-sfGFP-FIS1(TA)pHIS3-sfGFP-FIS1(TA)	The ADH1 promoter was amplified from plasmid b109 (Keskin et al., 2017) using primers 11 and 1158. SuperfolderGFP was amplified from plasmid b100 (Keskin et al., 2017) using primers 1110 and 1111. The sequence encoding the Fis1p TA, along with the ADH1 3'UTR, were amplified from plasmid b109 using primers 1048 and 12. PCR products were co-transformed with NotI-cut pRS313 into strain BY4743.The AD…
b311	pHIS3-sfGFP-ePTS1pHIS3-sfGFP-ePTS1	The ADH1 promoter was amplified from plasmid b109 (Keskin et al., 2017) using primers 11 and 1158. SuperfolderGFP was amplified from plasmid b100 (Keskin et al., 2017) using primers 1110 and 1111. The ADH1 3'UTR was amplified from plasmid b109 using primers 775 and 12. The enhanced (DeLoache et al., 2016) PTS1 sequence was generated by annealing primers 1275 and 1276 and performing one round of P…
b313	pCYH2-TRP1-GAL4-sfGFP-FIS1 (elaB-TA)pCYH2-TRP1-GAL4-sfGFP-FIS1 (elaB-TA)	A product containing the FIS1 promotor, the GAL4 ORF, the superfolderGFP ORF, and a portion of FIS1 was amplified from plasmid b141 using primers 11 and 984. A second product encoding the ElaB tail anchor was amplified from plasmid b275 using primers 953 and 954. The ADH1 3' UTR was amplified from plasmid b141 using primers 775 and 12. PCR products were co-transformed with NotI-cut pKS1 into comp…
b314	pCYH2-TRP1-GAL4-sfGFP-FIS1 (yqjD-TA)	A product containing the FIS1 promotor, the GAL4 ORF, the superfolderGFP ORF, and a portion of FIS1 was amplified from plasmid b141 using primers 11 and 984. A second product encoding the YqjD tail anchor was amplified from plasmid b279 using primers 967 and 968. The ADH1 3' UTR was amplified from plasmid b141 using primers 775 and 12. PCR products were co-transformed with NotI-cut pKS1 into comp…
b316	pHIS3-FIS1-ygiM(TA)	The FIS1 promoter and open reading frame lacking the Fis1p tail anchor was amplified from plasmid b238 using primers 11 and 984. The region encoding the predicted tail anchor of YgiM was amplified from plasmid b274 using primers 963 and 964. The ADH1 3' UTR was amplified from plasmid b238 using primers 775 and 12. PCR products were co-transformed with NotI-cut pRS313 into competent Saccharomyces …
b317	pHIS3-FIS1-elaB(TA)	The FIS1 promoter and open reading frame lacking the Fis1p tail anchor was amplified from plasmid b238 using primers 11 and 984. The region encoding the predicted tail anchor of ElaB was amplified from plasmid b275 using primers 953 and 954. The ADH1 3' UTR was amplified from plasmid b238 using primers 775 and 12. PCR products were co-transformed with NotI-cut pRS313 into competent Saccharomyces …
b318	pHIS3-FIS1-yqjD(TA)	The FIS1 promoter and open reading frame lacking the Fis1p tail anchor was amplified from plasmid b238 using primers 11 and 984. The region encoding the predicted tail anchor of YqjD was amplified from plasmid b279 using primers 967 and 968. The ADH1 3' UTR was amplified from plasmid b238 using primers 775 and 12. PCR products were co-transformed with NotI-cut pRS313 into competent Saccharomyces …
b319	pHIS3-FIS1-tcdA(TA)	The FIS1 promoter and open reading frame lacking the Fis1p tail anchor was amplified from plasmid b238 using primers 11 and 984. The region encoding the predicted tail anchor of TcdA was amplified from plasmid b281 using primers 957 and 958 The ADH1 3' UTR was amplified from plasmid b238 using primers 775 and 12. PCR products were co-transformed with NotI-cut pRS313 into competent Saccharomyces c…
b331	pLEU2-mCherry-fdnH(TA)	The ADH1 promoter and mCherry was amplified from plasmid b152 using primers 11 and 764 The region encoding the predicted tail anchor of FdnH was amplified from bacterial strain DH5α using primers 1314 and 1315. The ADH1 3' UTR was amplified from plasmid b152 using primers 775 and 12. PCR products were co-transformed with NotI-cut pRS315 into competent Saccharomyces cerevisiae cells.
b332	pLEU2-mCherry-nrfF(TA)	The ADH1 promoter and mCherry was amplified from plasmid b152 using primers 11 and 764 The region encoding the predicted tail anchor of NrfF was amplified from bacterial strain DH5α using primers 1310 and 1311. The ADH1 3' UTR was amplified from plasmid b152 using primers 775 and 12. PCR products were co-transformed with NotI-cut pRS315 into competent Saccharomyces cerevisiae cells.
b333	pLEU2-mCherry-ymiA(TA)	The ADH1 promoter and mCherry was amplified from plasmid b152 using primers 11 and 764 The region encoding the predicted tail anchor of YmiA was amplified from bacterial strain DH5α using primers 1312 and 1313. The ADH1 3' UTR was amplified from plasmid b152 using primers 775 and 12. PCR products were co-transformed with NotI-cut pRS315 into competent Saccharomyces cerevisiae cells.

## Sheet: Oligonucleotides
Additional file 7 | Oligonucleotides used in this study.
Name	Sequence
11	GTAAAACGACGGCCAGTGAATTG
12	CGCCAAGCTCGGAATTAACCCTCAC
517	ATATCGAATTCCTGCAGCCCGGGGGATCCATGCCGGTAGAGGTGTGGTCAATAAGAGCGA
698	GACTCACTATAGGGCGAATTGGAGCTCCACCAGTTCAAATAACATGTGTCCATTACCTGT
764	TGTTTCCTTCTGGATCTTATCCTCTACCATCTTGTACAGCTCGTCCATGCCGCCGGTGGA
775	TAAACACTTCTAAATAAGCGAATTTCTTATGATTTATGAT
951	ATGGTAGAGGATAAGATCCAGAAGGAAACACTGGGCATCATTAAAATTATTTTCTATATT
952	ATCATAAGAAATTCGCTTATTTAGAAGTGTTCACCCGAACAGATGGAGTATTTTCCCTAT
953	ATGGTAGAGGATAAGATCCAGAAGGAAACACCCTGGCAAGGAATTGGTGTGGGCGCGGCC
954	ATCATAAGAAATTCGCTTATTTAGAAGTGTTTAACGGCGTGCCAGCAACAGTCCTAGTAC
955	ATGGTAGAGGATAAGATCCAGAAGGAAACACCCGCGCTGTGGATACTGTTAGTCGCGATT
956	ATCATAAGAAATTCGCTTATTTAGAAGTGTTTAACGAACCAGCCAGACCAGCATCAGGAT
957	ATGGTAGAGGATAAGATCCAGAAGGAAACAGCATCTGGATTTGGCGCGGCAACGATGGTG
958	ATCATAAGAAATTCGCTTATTTAGAAGTGTTTAACCCTGACGCGCCGCTTTCGCCATCAT
959	ATGGTAGAGGATAAGATCCAGAAGGAAACATTAGTGCAACATCATTATATCTCAGGAATT
960	ATCATAAGAAATTCGCTTATTTAGAAGTGTTTATTTACGGTAATATTTTCGGCAAAGATA
963	ATGGTAGAGGATAAGATCCAGAAGGAAACATGGTTTATGTATGGCGGTGGCGTGCTGGGG
964	ATCATAAGAAATTCGCTTATTTAGAAGTGTTTAGTTCATCCAGCGATCTTTGCGTTTGCG
965	ATGGTAGAGGATAAGATCCAGAAGGAAACAACGGCTGGGGCTATTGCCGGCGGGGCAGCT
966	ATCATAAGAAATTCGCTTATTTAGAAGTGTTTATTTCGATAGAGCGATGATCCCCATCGT
967	ATGGTAGAGGATAAGATCCAGAAGGAAACATGGACGGGCGTGGGCATTGGCGCTGCAATC
968	ATCATAAGAAATTCGCTTATTTAGAAGTGTTTAACGACGCGACAGCAGAACGCCGAGCAC
984	TGTTTCCTTCTGGATCTTATCCTCTACCAT
1048	ATGGTAGAGGATAAGATCCAGAAGGAAACA
1093	TAACAAAAAAAACACAACTGCAAGAAACTTCAGCATCGTCAGATTGTACTGAGAGTGCAC
1094	ATGTATTTGTGTAGTTATGTACTTAGATATGTAACTTAATCTGTGCGGTATTTCACACCG
1110	CCAAGCATACAATCAACTATCTCATATACAATGTCTAAAGGCGAGGAATTGTTTACAGGT
1111	TGTTTCCTTCTGGATCTTATCCTCTACCATTTTGTACAATTCGTCCATTCCTAATGTTAT
1158	TGTATATGAGATAGTTGATTGTATGCTTGG
1275	ATGGTAGAGGATAAGATCCAGAAGGAAACACTGGGGCGTGGCAGAAGAAGTAAGCTATGA
1276	ATCATAAGAAATTCGCTTATTTAGAAGTGTTCATAGCTTACTTCTTCTGCCACGCCCCAG
1310	ATGGTAGAGGATAAGATCCAGAAGGAAACAACGGGTCAGACGCTGGTGTTATG
1311	ATCATAAGAAATTCGCTTATTTAGAAGTGTTCATCGCTTCGCCCTCACTC
1312	ATGGTAGAGGATAAGATCCAGAAGGAAACATGGCTGGCGGTTTTTCTTGGTTC
1313	ATCATAAGAAATTCGCTTATTTAGAAGTGTTTATCCCCACACTTTCCAAATCAGC
1314	ATGGTAGAGGATAAGATCCAGAAGGAAACACTGGCAGCGGCTGGCTTTATTG
1315	ATCATAAGAAATTCGCTTATTTAGAAGTGTTTACTCATGATGATCCTCCTCGTCATC
1388	CTGGAAATGGGGCATGGAGGATAGCCCCCCACCATATCATGGTGACGGTGCTGGTTTA
1389	ATGTATTTGTGTAGTTATGTACTTAGATATGTAACTTAATTCGATGAATTCGAGCTCG
